# Supplementary material for: Identification and Quantification of Anti-Gp.Mur Antibodies in Human Serum Using an Insect-Cell-Based System
Source: Diagnostics (Basel). 2021 May 27;11(6):966. doi: 10.3390/diagnostics11060966 (PMC8227843; doi:10.3390/diagnostics11060966)
Supplement: Supplementary file 1 [file diagnostics-11-00966-s001.zip]

Archive with 1 entries (1 files):
- diagnostics-1170571-SI.pdf
